# Supplementary material for: Effect of Food Migrations of PEEK-Modified Atmosphere Packaging Materials on Mitochondrial Damage via PGC-1α/Nrf2 Signaling Pathway
Source: Toxics. 2025 Dec 5;13(12):1054. doi: 10.3390/toxics13121054 (PMC12737303; doi:10.3390/toxics13121054)
Supplement: Supplementary file 1 [file toxics-13-01054-s001.zip]

Archive with 1 entries (1 files):
- toxics-3995170-supplementary.pdf
